# Supplementary material for: Evaluation of honey-baited FTA cards in combination with different mosquito traps in an area of low arbovirus prevalence
Source: Parasit Vectors. 2019 Nov 21;12:554. doi: 10.1186/s13071-019-3798-8 (PMC6873520; doi:10.1186/s13071-019-3798-8)
Supplement: Supplementary file 5 — Additional file 5: Table S5. Raw data set. [file 13071_2019_3798_MOESM5_ESM.xlsx]

## Sheet: Table S5
Additional file 5: Table S5. Raw data set.
Collection_Code	Setting_Date	Recovery_Date	District	Municipality	Trap_Position	Trap_Type	Attractant	Sample_Code	Genus	Species	Sex	N_total	N_fed_on_FTA	N_unfed
Lo1.1	20160713	20160715	Locarnese	Gordola	GOR2	BOX	hay	Aa-1	Aedes	albopictus	f	1	0	1
Lo1.1	20160713	20160715	Locarnese	Gordola	GOR2	BOX	hay	Cx-2	Culex	pipiens	f	1	1	0
Lo1.1	20160713	20160715	Locarnese	Gordola	GOR2	BOX	hay	NA	Culex	pipiens	m	1	1	0
Lo1.1	20160713	20160715	Locarnese	Gordola	GOR2	BOX	hay	NA	Anopheles	malicupennis	f	1	1	0
Lo1.1	20160713	20160715	Locarnese	Tenero	TEN1	BGS	dryice	NA	Anopheles	malicupennis	f	1	1	0
Lo1.1	20160713	20160715	Locarnese	Tenero	TEN2	BOX	hay	Aa-3	Aedes	albopictus	f	1	1	0
Lo1.1	20160713	20160715	Locarnese	Tenero	TEN2	BOX	hay	NA	Culex	pipiens	m	1	1	0
Lo1.1	20160713	20160715	Locarnese	Minusio	MIN2	BOX	hay	Aa-4	Aedes	albopictus	f	1	1	0
Lo1.1	20160713	20160715	Locarnese	Locarno	LOC2	BOX	hay	Cx-5	Culex	pipiens	f	17	10	7
Lo1.1	20160713	20160715	Locarnese	Locarno	LOC2	BOX	hay	Cx-5	Culex	hortensis	f	1	0	1
Lo1.1	20160713	20160715	Locarnese	Locarno	LOC2	BOX	hay	NA	Culex	pipiens	m	7	4	3
Lo1.2	20160721	20160723	Locarnese	Gordola	GOR1	BOX	hay	Aa-6	Aedes	albopictus	f	2	2	0
Lo1.2	20160721	20160723	Locarnese	Gordola	GOR2	GAT_OIL	hay	Aa-7	Aedes	albopictus	f	1	NA	NA
Lo1.2	20160721	20160723	Locarnese	Gordola	GOR3	BGS	dryice	Cx-8	Culex	pipiens	f	1	1	0
Lo1.2	20160721	20160723	Locarnese	Tenero	TEN1	BOX	hay	Cx-9	Culex	pipiens	f	1	1	0
Lo1.2	20160721	20160723	Locarnese	Tenero	TEN2	GAT_FTA	hay	Aa-10	Aedes	albopictus	f	1	1	0
Lo1.2	20160721	20160723	Locarnese	Tenero	TEN2	GAT_FTA	hay	Cx-11	Culex	pipiens	f	1	0	1
Lo1.2	20160721	20160723	Locarnese	Tenero	TEN3	BGS	dryice	Cx-12	Culex	pipiens	f	1	1	0
Lo1.2	20160721	20160723	Locarnese	Minusio	MIN1	BOX	hay	Aa-13	Aedes	albopictus	f	3	3	0
Lo1.2	20160721	20160723	Locarnese	Minusio	MIN1	BOX	hay	Cx-14	Culex	pipiens	f	4	3	1
Lo1.2	20160721	20160723	Locarnese	Minusio	MIN1	BOX	hay	NA	Culex	pipiens	m	1	1	0
Lo1.2	20160721	20160723	Locarnese	Locarno	LOC1	BOX	hay	Cx-15	Culex	pipiens	f	1	1	0
Lo1.2	20160721	20160723	Locarnese	Locarno	LOC2	GAT_OIL	hay	NA-16	unknown	unknown	f	1	NA	NA
Lo1.2	20160721	20160723	Locarnese	Locarno	LOC2	GAT_FTA	hay	Cx-17	Culex	pipiens	f	2	2	0
Lo1.2	20160721	20160723	Locarnese	Locarno	LOC3	BGS	dryice	Cx-18	Culex	pipiens	f	1	1	0
Lo1.3	20160727	20160729	Locarnese	Gordola	GOR3	BOX	hay	Cx-19	Culex	pipiens	f	14	13	1
Lo1.3	20160727	20160729	Locarnese	Gordola	GOR3	BOX	hay	Cx-19	Culex	hortensis	f	1	1	0
Lo1.3	20160727	20160729	Locarnese	Gordola	GOR3	BOX	hay	NA	Culex	pipiens	m	1	0	1
Lo1.3	20160727	20160729	Locarnese	Gordola	GOR3	BOX	hay	Aa-20	Aedes	albopictus	f	10	5	5
Lo1.3	20160727	20160729	Locarnese	Gordola	GOR3	BOX	hay	NA	Aedes	albopictus	m	1	1	0
Lo1.3	20160727	20160729	Locarnese	Gordola	GOR3	BOX	hay	Aj-21	Aedes	japonicus	f	1	1	0
Lo1.3	20160727	20160729	Locarnese	Minusio	MIN1	GAT_OIL	hay	Aa-22	Aedes	albopictus	f	1	NA	NA
Lo1.3	20160727	20160729	Locarnese	Minusio	MIN3	BOX	hay	Aa-23	Aedes	albopictus	f	1	0	1
Lo1.3	20160727	20160729	Locarnese	Locarno	LOC1	GAT_FTA	hay	Aa-24	Aedes	albopictus	f	1	1	0
Lo1.3	20160727	20160729	Locarnese	Locarno	LOC3	BOX	hay	Cx-25	Culex	pipiens	f	5	5	0
Lo1.3	20160727	20160729	Locarnese	Locarno	LOC3	BOX	hay	NA	Culex	pipiens	m	6	3	3
Lo1.3	20160727	20160729	Locarnese	Locarno	LOC3	BOX	hay	Aa-26	Aedes	albopictus	f	5	2	3
Me1.1	20160802	20160804	Mendrisiotto	Stabio	STA1	BGS	dryice	Aa-27	Aedes	albopictus	f	1	0	1
Me1.1	20160802	20160804	Mendrisiotto	Stabio	STA2	BOX	hay	Cx-28	Culex	pipiens	f	2	2	0
Me1.1	20160802	20160804	Mendrisiotto	Stabio	STA2	BOX	hay	Cx-28	Culex	hortensis	f	1	0	1
Me1.1	20160802	20160804	Mendrisiotto	Stabio	STA2	BOX	hay	Aa-29	Aedes	albopictus	f	1	1	0
Me1.1	20160802	20160804	Mendrisiotto	Stabio	STA3	GAT_OIL	hay	Aa-30	Aedes	albopictus	f	1	NA	NA
Me1.1	20160802	20160804	Mendrisiotto	Mendrisio	MEN1	BGS	dryice	NA	Aedes	albopictus	m	2	0	2
Me1.1	20160802	20160804	Mendrisiotto	Mendrisio	MEN2	BOX	hay	Aa-31	Aedes	albopictus	f	3	3	0
Me1.1	20160802	20160804	Mendrisiotto	Mendrisio	MEN2	BOX	hay	Cx-32	Culex	pipiens	f	6	5	1
Me1.1	20160802	20160804	Mendrisiotto	Mendrisio	MEN2	BOX	hay	NA	Culex	pipiens	m	15	15	0
Me1.1	20160802	20160804	Mendrisiotto	Mendrisio	MEN2	BOX	hay	NA	Culex	hortensis	m	3	0	3
Me1.1	20160802	20160804	Mendrisiotto	Vacallo	VAC2	BOX	hay	Cx-33	Culex	pipiens	f	1	1	0
Me1.1	20160802	20160804	Mendrisiotto	Vacallo	VAC2	BOX	hay	NA	Culex	pipiens	m	1	1	0
Me1.1	20160802	20160804	Mendrisiotto	Vacallo	VAC2	BOX	hay	Aa-34	Aedes	albopictus	f	1	0	1
Me1.1	20160802	20160804	Mendrisiotto	Chiasso	CHI2	BOX	hay	Cx-35	Culex	pipiens	f	2	2	0
Me1.1	20160802	20160804	Mendrisiotto	Chiasso	CHI2	BOX	hay	NA	Culex	pipiens	m	2	2	0
Me1.2	20160816	20160818	Mendrisiotto	Stabio	STA1	BOX	hay	Aa-36a	Aedes	albopictus	f	8	8	0
Me1.2	20160816	20160818	Mendrisiotto	Stabio	STA1	BOX	hay	Cx-36b	Culex	pipiens	f	1	1	0
Me1.2	20160816	20160818	Mendrisiotto	Stabio	STA2	GAT_OIL	hay	Aa-37	Aedes	albopictus	f	2	NA	NA
Me1.2	20160816	20160818	Mendrisiotto	Stabio	STA2	GAT_FTA	hay	Aa-38	Aedes	albopictus	f	1	1	0
Me1.2	20160816	20160818	Mendrisiotto	Stabio	STA3	BGS	CO2gas	Cx-39	Culex	pipiens	f	7	6	1
Me1.2	20160816	20160818	Mendrisiotto	Mendrisio	MEN1	BOX	hay	Aa-40	Aedes	albopictus	f	5	5	0
Me1.2	20160816	20160818	Mendrisiotto	Mendrisio	MEN1	BOX	hay	Cx-41	Culex	pipiens	f	18	16	2
Me1.2	20160816	20160818	Mendrisiotto	Mendrisio	MEN1	BOX	hay	Cx-41	Culex	hortensis	f	3	3	0
Me1.2	20160816	20160818	Mendrisiotto	Mendrisio	MEN1	BOX	hay	NA	Aedes	albopictus	m	1	1	0
Me1.2	20160816	20160818	Mendrisiotto	Mendrisio	MEN1	BOX	hay	NA	Culex	pipiens	m	7	5	2
Me1.2	20160816	20160818	Mendrisiotto	Mendrisio	MEN1	BOX	hay	NA	Culex	hortensis	m	3	2	1
Me1.2	20160816	20160818	Mendrisiotto	Mendrisio	MEN3	BGS	CO2gas	Aa-42	Aedes	albopictus	f	1	1	0
Me1.2	20160816	20160818	Mendrisiotto	Mendrisio	MEN3	BGS	CO2gas	NA	Aedes	albopictus	m	1	1	0
Me1.2	20160816	20160818	Mendrisiotto	Vacallo	VAC1	BOX	hay	Aa-43	Aedes	albopictus	f	14	11	3
Me1.2	20160816	20160818	Mendrisiotto	Vacallo	VAC1	BOX	hay	Aj-44	Aedes	japonicus	f	1	1	0
Me1.2	20160816	20160818	Mendrisiotto	Vacallo	VAC1	BOX	hay	Ak-45	Aedes	koreicus	f	3	2	1
Me1.2	20160816	20160818	Mendrisiotto	Vacallo	VAC1	BOX	hay	Cx-46	Culex	hortensis	f	1	1	0
Me1.2	20160816	20160818	Mendrisiotto	Vacallo	VAC2	GAT_FTA	hay	Aa-47	Aedes	albopictus	f	2	2	0
Me1.2	20160816	20160818	Mendrisiotto	Vacallo	VAC3	BGS	CO2gas	Cx-48	Culex	pipiens	f	1	1	0
Me1.2	20160816	20160818	Mendrisiotto	Chiasso	CHI1	BOX	hay	Aa-49	Aedes	albopictus	f	5	4	1
Me1.2	20160816	20160818	Mendrisiotto	Chiasso	CHI1	BOX	hay	NA	Aedes	albopictus	m	1	1	0
Me1.2	20160816	20160818	Mendrisiotto	Chiasso	CHI1	BOX	hay	NA	Culex	pipiens	m	1	1	0
Me1.2	20160816	20160818	Mendrisiotto	Chiasso	CHI2	GAT_OIL	hay	Aa-50	Aedes	albopictus	f	1	NA	NA
Me1.2	20160816	20160818	Mendrisiotto	Chiasso	CHI2	GAT_FTA	hay	Aa-51	Aedes	albopictus	f	1	1	0
Me1.2	20160816	20160818	Mendrisiotto	Chiasso	CHI2	GAT_FTA	hay	NA	Aedes	albopictus	m	1	1	0
Me1.3	20160822	20160824	Mendrisiotto	Stabio	STA1	GAT_OIL	hay	Aa-52	Aedes	albopictus	f	1	NA	NA
Me1.3	20160822	20160824	Mendrisiotto	Stabio	STA2	BGS	CO2gas	Cx-53	Culex	pipiens	f	2	2	0
Me1.3	20160822	20160824	Mendrisiotto	Stabio	STA3	BOX	hay	Aa-54	Aedes	albopictus	f	2	2	0
Me1.3	20160822	20160824	Mendrisiotto	Stabio	STA3	BOX	hay	Cx-55	Culex	pipiens	f	12	11	1
Me1.3	20160822	20160824	Mendrisiotto	Stabio	STA3	BOX	hay	NA	Culex	pipiens	m	1	1	0
Me1.3	20160822	20160824	Mendrisiotto	Mendrisio	MEN1	GAT_FTA	hay	Aa-56	Aedes	albopictus	f	4	4	0
Me1.3	20160822	20160824	Mendrisiotto	Mendrisio	MEN2	BGS	CO2gas	Aa-57	Aedes	albopictus	f	1	0	1
Me1.3	20160822	20160824	Mendrisiotto	Mendrisio	MEN2	BGS	CO2gas	Cx-58	Culex	pipiens	f	2	1	1
Me1.3	20160822	20160824	Mendrisiotto	Mendrisio	MEN2	BGS	CO2gas	NA	Culex	pipiens	m	3	2	1
Me1.3	20160822	20160824	Mendrisiotto	Mendrisio	MEN3	BOX	hay	Aa-59	Aedes	albopictus	f	1	1	0
Me1.3	20160822	20160824	Mendrisiotto	Mendrisio	MEN3	BOX	hay	Cx-60	Culex	hortensis	f	1	1	0
Me1.3	20160822	20160824	Mendrisiotto	Vacallo	VAC1	GAT_OIL	hay	Aa-61	Aedes	albopictus	f	5	NA	NA
Me1.3	20160822	20160824	Mendrisiotto	Vacallo	VAC1	GAT_FTA	hay	Aa-62	Aedes	albopictus	f	4	4	0
Me1.3	20160822	20160824	Mendrisiotto	Vacallo	VAC2	BGS	CO2gas	Aa-63	Aedes	albopictus	f	1	1	0
Me1.3	20160822	20160824	Mendrisiotto	Vacallo	VAC3	BOX	hay	Aa-64	Aedes	albopictus	f	11	8	3
Me1.3	20160822	20160824	Mendrisiotto	Vacallo	VAC3	BOX	hay	Cx-65	Culex	pipiens	f	18	11	7
Me1.3	20160822	20160824	Mendrisiotto	Vacallo	VAC3	BOX	hay	NA	Culex	pipiens	m	23	19	4
Me1.3	20160822	20160824	Mendrisiotto	Vacallo	VAC3	BOX	hay	NA	Anopheles	plumbeus	m	2	0	2
Me1.3	20160822	20160824	Mendrisiotto	Chiasso	CHI1	GAT_OIL	hay	Aa-66	Aedes	albopictus	f	4	NA	NA
Me1.3	20160822	20160824	Mendrisiotto	Chiasso	CHI1	GAT_OIL	hay	NA	Aedes	albopictus	m	3	NA	NA
Me1.3	20160822	20160824	Mendrisiotto	Chiasso	CHI1	GAT_FTA	hay	Aa-67	Aedes	albopictus	f	3	2	1
Me1.3	20160822	20160824	Mendrisiotto	Chiasso	CHI2	BGS	CO2gas	Aa-68	Aedes	albopictus	f	1	1	0
Me1.3	20160822	20160824	Mendrisiotto	Chiasso	CHI3	BOX	hay	Aa-69	Aedes	albopictus	f	4	4	0
Me1.3	20160822	20160824	Mendrisiotto	Chiasso	CHI3	BOX	hay	Ak-70	Aedes	koreicus	f	1	1	0
Me1.3	20160822	20160824	Mendrisiotto	Chiasso	CHI3	BOX	hay	Cx-71	Culex	pipiens	f	2	1	1
Me1.3	20160822	20160824	Mendrisiotto	Chiasso	CHI3	BOX	hay	NA	Aedes	albopictus	m	1	0	1
Me1.3	20160822	20160824	Mendrisiotto	Chiasso	CHI3	BOX	hay	NA	Culex	pipiens	m	1	1	0
Lu1.1	20160803	20160805	Luganese	Pregassona	PRE2	BOX	hay	Aa-72	Aedes	albopictus	f	1	1	0
Lu1.1	20160803	20160805	Luganese	Pregassona	PRE2	BOX	hay	Cx-73	Culex	pipiens	f	6	1	5
Lu1.1	20160803	20160805	Luganese	Pregassona	PRE2	BOX	hay	NA	Culex	pipiens	m	2	2	0
Lu1.1	20160803	20160805	Luganese	Lugano	LUG1	BGS	dryice	Cx-74	Culex	pipiens	f	1	1	0
Lu1.1	20160803	20160805	Luganese	Lugano	LUG2	BOX	hay	Cx-75	Culex	pipiens	f	9	7	2
Lu1.1	20160803	20160805	Luganese	Lugano	LUG2	BOX	hay	NA	Aedes	albopictus	m	1	1	0
Lu1.1	20160803	20160805	Luganese	Lugano	LUG2	BOX	hay	NA	Culex	pipiens	m	4	2	2
Lu1.1	20160803	20160805	Luganese	Lugano	LUG2	BOX	hay	NA	Culex	hortensis	m	1	1	0
Lu1.1	20160803	20160805	Luganese	Lugano	LUG2	BOX	hay	Aa-76	Aedes	albopictus	f	4	3	1
Lu1.1	20160803	20160805	Luganese	Lugano	LUG3	GAT_OIL	hay	Aa-77	Aedes	albopictus	f	1	NA	NA
Lu1.1	20160803	20160805	Luganese	Massagno	MAS2	BOX	hay	Aa-78	Aedes	albopictus	f	1	1	0
Lu1.1	20160803	20160805	Luganese	Massagno	MAS2	BOX	hay	Cx-79	Culex	pipiens	f	2	0	2
Lu1.1	20160803	20160805	Luganese	Massagno	MAS2	BOX	hay	Cx-79	Culex	hortensis	f	2	0	2
Lu1.1	20160803	20160805	Luganese	Massagno	MAS2	BOX	hay	NA	Aedes	albopictus	m	1	1	0
Lu1.1	20160803	20160805	Luganese	Paradiso	PAR2	BOX	hay	Aa-80	Aedes	albopictus	f	1	0	1
Lu1.1	20160803	20160805	Luganese	Paradiso	PAR2	BOX	hay	Cx-81	Culex	pipiens	f	2	2	0
Lu1.1	20160803	20160805	Luganese	Paradiso	PAR2	BOX	hay	Cx-81	Culex	hortensis	f	3	0	3
Lu1.1	20160803	20160805	Luganese	Paradiso	PAR2	BOX	hay	NA	Aedes	albopictus	m	3	0	3
Lu1.1	20160803	20160805	Luganese	Paradiso	PAR2	BOX	hay	NA	Culex	pipiens	m	1	0	1
Lu1.2	20160817	20160819	Luganese	Pregassona	PRE1	BOX	hay	Aa-82	Aedes	albopictus	f	2	0	2
Lu1.2	20160817	20160819	Luganese	Pregassona	PRE1	BOX	hay	Cx-83	Culex	pipiens	f	15	12	3
Lu1.2	20160817	20160819	Luganese	Pregassona	PRE1	BOX	hay	NA	Culex	pipiens	m	1	0	1
Lu1.2	20160817	20160819	Luganese	Pregassona	PRE2	GAT_OIL	hay	Cx-84	Culex	pipiens	f	2	NA	NA
Lu1.2	20160817	20160819	Luganese	Lugano	LUG1	BOX	hay	Aa-85	Aedes	albopictus	f	3	3	0
Lu1.2	20160817	20160819	Luganese	Lugano	LUG1	BOX	hay	Cx-86a	Culex	pipiens	f	20	19	1
Lu1.2	20160817	20160819	Luganese	Lugano	LUG1	BOX	hay	NA	Culex	pipiens	m	4	4	0
Lu1.2	20160817	20160819	Luganese	Lugano	LUG2	GAT_FTA	hay	Cx-86b	Culex	pipiens	f	1	0	1
Lu1.2	20160817	20160819	Luganese	Massagno	MAS1	BOX	hay	Aa-87	Aedes	albopictus	f	2	2	0
Lu1.2	20160817	20160819	Luganese	Massagno	MAS1	BOX	hay	Cx-88	Culex	pipiens	f	8	8	0
Lu1.2	20160817	20160819	Luganese	Massagno	MAS1	BOX	hay	Cx-88	Culex	hortensis	f	1	1	0
Lu1.2	20160817	20160819	Luganese	Massagno	MAS1	BOX	hay	Ag-89	Aedes	geniculatus	f	1	1	0
Lu1.2	20160817	20160819	Luganese	Massagno	MAS1	BOX	hay	NA	Aedes	albopictus	m	1	1	0
Lu1.2	20160817	20160819	Luganese	Massagno	MAS1	BOX	hay	NA	Culex	pipiens	m	3	2	1
Lu1.2	20160817	20160819	Luganese	Paradiso	PAR1	BOX	hay	Aa-90	Aedes	albopictus	f	9	7	2
Lu1.2	20160817	20160819	Luganese	Paradiso	PAR1	BOX	hay	Cx-91	Culex	pipiens	f	14	14	0
Lu1.2	20160817	20160819	Luganese	Paradiso	PAR1	BOX	hay	Cx-91	Culex	hortensis	f	1	1	0
Lu1.2	20160817	20160819	Luganese	Paradiso	PAR1	BOX	hay	NA	Culex	pipiens	m	3	2	1
Lu1.2	20160817	20160819	Luganese	Paradiso	PAR2	GAT_OIL	hay	Aa-92	Aedes	albopictus	f	3	NA	NA
Lu1.2	20160817	20160819	Luganese	Paradiso	PAR2	GAT_FTA	hay	Aa-93	Aedes	albopictus	f	3	2	1
Lu1.3	20160823	20160825	Luganese	Pregassona	PRE3	BOX	hay	Aa-94	Aedes	albopictus	f	5	4	1
Lu1.3	20160823	20160825	Luganese	Pregassona	PRE3	BOX	hay	Cx-95	Culex	pipiens	f	2	1	1
Lu1.3	20160823	20160825	Luganese	Pregassona	PRE3	BOX	hay	NA	Culex	pipiens	m	3	3	0
Lu1.3	20160823	20160825	Luganese	Lugano	LUG1	GAT_FTA	hay	Aa-96	Aedes	albopictus	f	1	1	0
Lu1.3	20160823	20160825	Luganese	Lugano	LUG3	BOX	hay	Cx-97	Culex	pipiens	f	2	1	1
Lu1.3	20160823	20160825	Luganese	Lugano	LUG3	BOX	hay	Cx-97	Culex	hortensis	f	1	0	1
Lu1.3	20160823	20160825	Luganese	Lugano	LUG3	BOX	hay	Aa-98	Aedes	albopictus	f	1	0	1
Lu1.3	20160823	20160825	Luganese	Lugano	LUG3	BOX	hay	NA	Aedes	albopictus	m	2	1	1
Lu1.3	20160823	20160825	Luganese	Lugano	LUG3	BOX	hay	NA	Culex	pipiens	m	1	1	0
Lu1.3	20160823	20160825	Luganese	Massagno	MAS2	BGS	CO2gas	Aa-99	Aedes	albopictus	f	2	2	0
Lu1.3	20160823	20160825	Luganese	Massagno	MAS3	BOX	hay	Cx-100	Culex	pipiens	f	7	6	1
Lu1.3	20160823	20160825	Luganese	Massagno	MAS3	BOX	hay	Aa-101	Aedes	albopictus	f	4	4	0
Lu1.3	20160823	20160825	Luganese	Paradiso	PAR1	GAT_OIL	hay	Aa-102	Aedes	albopictus	f	1	NA	NA
Lu1.3	20160823	20160825	Luganese	Paradiso	PAR2	BGS	CO2gas	NA	Aedes	albopictus	m	2	0	2
Lu1.3	20160823	20160825	Luganese	Paradiso	PAR3	BOX	hay	Ak-103	Aedes	koreicus	f	2	1	1
Me1.4	20160829	20160831	Mendrisiotto	Stabio	STA2	BOX	hay	Ak-104	Aedes	koreicus	f	1	0	1
Me1.4	20160829	20160831	Mendrisiotto	Stabio	STA2	BOX	hay	Cx-105	Culex	pipiens	f	25	15	10
Me1.4	20160829	20160831	Mendrisiotto	Stabio	STA2	BOX	hay	Cx-105	Culex	hortensis	f	1	0	1
Me1.4	20160829	20160831	Mendrisiotto	Stabio	STA2	BOX	hay	NA	Culex	hortensis	m	1	1	0
Me1.4	20160829	20160831	Mendrisiotto	Stabio	STA3	BGS	CO2gas	Cx-106	Culex	pipiens	f	1	1	0
Me1.4	20160829	20160831	Mendrisiotto	Mendrisio	MEN2	BOX	hay	Cx-107	Culex	pipiens	f	1	1	0
Me1.4	20160829	20160831	Mendrisiotto	Mendrisio	MEN2	BOX	hay	Cx-107	Culex	hortensis	f	1	0	1
Me1.4	20160829	20160831	Mendrisiotto	Mendrisio	MEN2	BOX	hay	Aa-108	Aedes	albopictus	f	1	1	0
Me1.4	20160829	20160831	Mendrisiotto	Mendrisio	MEN2	BOX	hay	NA	Culex	pipiens	m	1	0	1
Me1.4	20160829	20160831	Mendrisiotto	Mendrisio	MEN3	BGS	CO2gas	Aa-109	Aedes	albopictus	f	8	7	1
Me1.4	20160829	20160831	Mendrisiotto	Mendrisio	MEN3	BGS	CO2gas	Cx-110	Culex	pipiens	f	3	3	0
Me1.4	20160829	20160831	Mendrisiotto	Mendrisio	MEN3	BGS	CO2gas	NA	Aedes	albopictus	m	4	4	0
Me1.4	20160829	20160831	Mendrisiotto	Vacallo	VAC1	GAT_OIL	hay	Aa-111	Aedes	albopictus	f	9	NA	NA
Me1.4	20160829	20160831	Mendrisiotto	Vacallo	VAC1	GAT_FTA	hay	Aa-112	Aedes	albopictus	f	1	0	1
Me1.4	20160829	20160831	Mendrisiotto	Vacallo	VAC2	BOX	hay	Ak-113	Aedes	koreicus	f	1	0	1
Me1.4	20160829	20160831	Mendrisiotto	Vacallo	VAC2	BOX	hay	Aa-114	Aedes	albopictus	f	5	3	2
Me1.4	20160829	20160831	Mendrisiotto	Vacallo	VAC2	BOX	hay	Cx-115	Culex	pipiens	f	1	0	1
Me1.4	20160829	20160831	Mendrisiotto	Vacallo	VAC3	BGS	CO2gas	Aa-116	Aedes	albopictus	f	1	0	1
Me1.4	20160829	20160831	Mendrisiotto	Vacallo	VAC3	BGS	CO2gas	Cx-117	Culex	pipiens	f	1	1	0
Me1.4	20160829	20160831	Mendrisiotto	Vacallo	VAC3	BGS	CO2gas	NA	Aedes	albopictus	m	1	0	1
Me1.4	20160829	20160831	Mendrisiotto	Chiasso	CHI1	GAT_FTA	hay	Aa-118	Aedes	albopictus	f	1	1	0
Me1.4	20160829	20160831	Mendrisiotto	Chiasso	CHI2	BOX	hay	Aa-119	Aedes	albopictus	f	1	0	1
Me1.4	20160829	20160831	Mendrisiotto	Chiasso	CHI2	BOX	hay	Ak-120	Aedes	koreicus	f	1	1	0
Lo2.1	20160830	20160901	Locarnese	Gordola	GOR1	GAT_OIL	hay	Aj-121	Aedes	japonicus	f	2	NA	NA
Lo2.1	20160830	20160901	Locarnese	Gordola	GOR1	GAT_FTA	hay	Aj-122	Aedes	japonicus	f	1	1	0
Lo2.1	20160830	20160901	Locarnese	Gordola	GOR2	BOX	hay	Aa-123	Aedes	albopictus	f	4	3	1
Lo2.1	20160830	20160901	Locarnese	Gordola	GOR2	BOX	hay	Cx-124	Culex	pipiens	f	3	3	0
Lo2.1	20160830	20160901	Locarnese	Tenero	TEN2	BOX	hay	Aa-125	Aedes	albopictus	f	3	2	1
Lo2.1	20160830	20160901	Locarnese	Tenero	TEN2	BOX	hay	Cx-126	Culex	pipiens	f	5	4	1
Lo2.1	20160830	20160901	Locarnese	Tenero	TEN2	BOX	hay	NA	Aedes	albopictus	m	2	0	2
Lo2.1	20160830	20160901	Locarnese	Tenero	TEN2	BOX	hay	NA	Culex	pipiens	m	1	1	0
Lo2.1	20160830	20160901	Locarnese	Minusio	MIN1	GAT_FTA	hay	Aa-127	Aedes	albopictus	f	3	2	1
Lo2.1	20160830	20160901	Locarnese	Minusio	MIN2	BOX	hay	Aa-128	Aedes	albopictus	f	2	1	1
Lo2.1	20160830	20160901	Locarnese	Minusio	MIN2	BOX	hay	Aj-129	Aedes	japonicus	f	1	1	0
Lo2.1	20160830	20160901	Locarnese	Minusio	MIN2	BOX	hay	Cx-130	Culex	pipiens	f	10	8	2
Lo2.1	20160830	20160901	Locarnese	Minusio	MIN3	BGS	CO2gas	Aa-131	Aedes	albopictus	f	1	1	0
Lo2.1	20160830	20160901	Locarnese	Locarno	LOC1	GAT_FTA	hay	Aa-132	Aedes	albopictus	f	4	3	1
Lo2.1	20160830	20160901	Locarnese	Locarno	LOC2	BOX	hay	Aa-133	Aedes	albopictus	f	1	1	0
Lo2.1	20160830	20160901	Locarnese	Locarno	LOC2	BOX	hay	Cx-134a/b	Culex	pipiens	f	57	36	21
Lo2.1	20160830	20160901	Locarnese	Locarno	LOC2	BOX	hay	NA	Culex	pipiens	m	1	1	0
Lo2.1	20160830	20160901	Locarnese	Locarno	LOC3	BGS	CO2gas	Aa-135	Aedes	albopictus	f	1	0	1
Lo2.1	20160830	20160901	Locarnese	Locarno	LOC3	BGS	CO2gas	NA	Aedes	albopictus	m	1	0	1
Lu1.4	20160906	20160908	Luganese	Lugano	LUG1	BGS	CO2gas	Cx-136	Culex	pipiens	f	1	1	0
Lu1.4	20160906	20160908	Luganese	Lugano	LUG1	BGS	CO2gas	Aa-137	Aedes	albopictus	f	1	1	0
Lu1.4	20160906	20160908	Luganese	Massagno	MAS1	BGS	CO2gas	Cx-138	Culex	pipiens	f	1	1	0
Lu1.4	20160906	20160908	Luganese	Massagno	MAS1	BGS	CO2gas	Aa-139	Aedes	albopictus	f	1	1	0
Lu1.4	20160906	20160908	Luganese	Massagno	MAS1	BGS	CO2gas	NA	Aedes	albopictus	m	2	1	1
Lu1.4	20160906	20160908	Luganese	Massagno	MAS1	BGS	CO2gas	NA	Culex	pipiens	m	1	0	1
Lu1.4	20160906	20160908	Luganese	Lugano	LUG2	BOX	hay	Cx-140	Culex	pipiens	f	4	2	2
Lu1.4	20160906	20160908	Luganese	Lugano	LUG2	BOX	hay	Aa-141	Aedes	albopictus	f	3	2	1
Lu1.4	20160906	20160908	Luganese	Lugano	LUG2	BOX	hay	NA	Aedes	albopictus	m	6	6	0
Lu1.4	20160906	20160908	Luganese	Lugano	LUG2	BOX	hay	NA	Aedes	japonicus	m	1	1	0
Lu1.4	20160906	20160908	Luganese	Lugano	LUG2	BOX	hay	NA	Culex	pipiens	m	3	2	1
Lu1.4	20160906	20160908	Luganese	Paradiso	PAR2	BOX	hay	Cx-142	Culex	pipiens	f	2	0	2
Lu1.4	20160906	20160908	Luganese	Paradiso	PAR2	BOX	hay	Aa-143	Aedes	albopictus	f	18	13	5
Lu1.4	20160906	20160908	Luganese	Paradiso	PAR2	BOX	hay	NA	Aedes	albopictus	m	37	27	10
Lu1.4	20160906	20160908	Luganese	Paradiso	PAR2	BOX	hay	NA	Culex	pipiens	m	1	0	1
Lu1.4	20160906	20160908	Luganese	Paradiso	PAR2	BOX	hay	NA	Culex	hortensis	m	1	1	0
Lu1.4	20160906	20160908	Luganese	Pregassona	PRE2	BOX	hay	Cx-144	Culex	pipiens	f	9	2	7
Lu1.4	20160906	20160908	Luganese	Pregassona	PRE2	BOX	hay	Aa-145	Aedes	albopictus	f	3	3	0
Lu1.4	20160906	20160908	Luganese	Pregassona	PRE2	BOX	hay	NA	Aedes	albopictus	m	1	1	0
Lu1.4	20160906	20160908	Luganese	Pregassona	PRE2	BOX	hay	NA	Culex	pipiens	m	3	3	0
Lu1.4	20160906	20160908	Luganese	Lugano	LUG3	GAT_FTA	hay	Aa-146	Aedes	albopictus	f	3	3	0
Lu1.4	20160906	20160908	Luganese	Lugano	LUG3	GAT_OIL	hay	Aa-147	Aedes	albopictus	f	5	NA	NA
Lu1.4	20160906	20160908	Luganese	Lugano	LUG3	GAT_OIL	hay	NA	Aedes	albopictus	m	1	NA	NA
Lu1.4	20160906	20160908	Luganese	Pregassona	PRE3	GAT_OIL	hay	NA	Aedes	albopictus	m	3	NA	NA
Lu1.4	20160906	20160908	Luganese	Pregassona	PRE3	GAT_FTA	hay	Aa-148	Aedes	albopictus	f	2	2	0
Lu1.4	20160906	20160908	Luganese	Pregassona	PRE3	GAT_FTA	hay	NA	Aedes	albopictus	m	2	2	0
Lu1.4	20160906	20160908	Luganese	Massagno	MAS3	GAT_OIL	hay	Aa-149	Aedes	albopictus	f	2	NA	NA
Lu1.4	20160906	20160908	Luganese	Massagno	MAS3	GAT_FTA	hay	Aa-150	Aedes	albopictus	f	5	4	1
Lu1.4	20160906	20160908	Luganese	Massagno	MAS3	GAT_FTA	hay	NA	Aedes	albopictus	m	1	1	0
Lu1.4	20160906	20160908	Luganese	Paradiso	PAR3	GAT_FTA	hay	Cx-151	Culex	pipiens	f	2	2	0
Lu1.4	20160906	20160908	Luganese	Paradiso	PAR3	GAT_FTA	hay	Aj-152	Aedes	japonicus	f	1	0	1
Lu1.4	20160906	20160908	Luganese	Massagno	MAS2	BOX	hay	Cx-153	Culex	pipiens	f	6	5	1
Lu1.4	20160906	20160908	Luganese	Massagno	MAS2	BOX	hay	Cx-153	Culex	hortensis	f	3	2	1
Lu1.4	20160906	20160908	Luganese	Massagno	MAS2	BOX	hay	Aa-154	Aedes	albopictus	f	12	11	1
Lu1.4	20160906	20160908	Luganese	Massagno	MAS2	BOX	hay	NA	Aedes	albopictus	m	21	19	2
Lu1.4	20160906	20160908	Luganese	Massagno	MAS2	BOX	hay	NA	Culex	pipiens	m	25	23	2
Lu1.4	20160906	20160908	Luganese	Massagno	MAS2	BOX	hay	NA	Culex	hortensis	m	3	2	1
Lo2.2	20160907	20160909	Locarnese	Gordola	GOR2	GAT_FTA	hay	Aa-155	Aedes	albopictus	f	1	1	0
Lo2.2	20160907	20160909	Locarnese	Gordola	GOR3	BOX	hay	Aa-156	Aedes	albopictus	f	15	14	1
Lo2.2	20160907	20160909	Locarnese	Gordola	GOR3	BOX	hay	Cx-157	Culex	pipiens	f	1	0	1
Lo2.2	20160907	20160909	Locarnese	Gordola	GOR3	BOX	hay	NA	Aedes	albopictus	m	4	4	0
Lo2.2	20160907	20160909	Locarnese	Gordola	GOR3	BOX	hay	NA	Culex	pipiens	m	1	1	0
Lo2.2	20160907	20160909	Locarnese	Tenero	TEN1	BGS	CO2gas	Cx-158	Culex	pipiens	f	1	0	1
Lo2.2	20160907	20160909	Locarnese	Tenero	TEN2	GAT_OIL	hay	Aa-159	Aedes	albopictus	f	3	NA	NA
Lo2.2	20160907	20160909	Locarnese	Tenero	TEN2	GAT_FTA	hay	Aa-160	Aedes	albopictus	f	1	1	0
Lo2.2	20160907	20160909	Locarnese	Tenero	TEN3	BOX	hay	Aa-161	Aedes	albopictus	f	1	1	0
Lo2.2	20160907	20160909	Locarnese	Minusio	MIN2	GAT_OIL	hay	Aa-162	Aedes	albopictus	f	1	NA	NA
Lo2.2	20160907	20160909	Locarnese	Minusio	MIN2	GAT_FTA	hay	Aa-163	Aedes	albopictus	f	4	2	2
Lo2.2	20160907	20160909	Locarnese	Minusio	MIN2	GAT_FTA	hay	NA	Aedes	albopictus	m	4	3	1
Lo2.2	20160907	20160909	Locarnese	Minusio	MIN3	BOX	hay	Aa-164	Aedes	albopictus	f	4	3	1
Lo2.2	20160907	20160909	Locarnese	Locarno	LOC2	GAT_FTA	hay	Aa-165	Aedes	albopictus	f	1	1	0
Lo2.2	20160907	20160909	Locarnese	Locarno	LOC2	GAT_FTA	hay	Cx-166	Culex	pipiens	f	1	1	0
Lo2.2	20160907	20160909	Locarnese	Locarno	LOC2	GAT_FTA	hay	NA	Culex	pipiens	m	1	1	0
Lo2.2	20160907	20160909	Locarnese	Locarno	LOC3	BOX	hay	NA	Aedes	albopictus	m	4	2	2
Lo2.2	20160907	20160909	Locarnese	Locarno	LOC3	BOX	hay	NA	Culex	pipiens	m	1	1	0
Lo2.3	20160912	20160914	Locarnese	Gordola	GOR1	BOX	hay	Aj-167	Aedes	japonicus	f	9	8	1
Lo2.3	20160912	20160914	Locarnese	Gordola	GOR1	BOX	hay	Aa-168	Aedes	albopictus	f	3	3	0
Lo2.3	20160912	20160914	Locarnese	Gordola	GOR1	BOX	hay	Cx-169	Culex	pipiens	f	33	27	6
Lo2.3	20160912	20160914	Locarnese	Gordola	GOR2	BGS	CO2gas	Aa-170	Aedes	albopictus	f	1	0	1
Lo2.3	20160912	20160914	Locarnese	Gordola	GOR2	BGS	CO2gas	Cx-171	Culex	pipiens	f	1	0	1
Lo2.3	20160912	20160914	Locarnese	Gordola	GOR3	GAT_OIL	hay	Aa-172	Aedes	albopictus	f	4	NA	NA
Lo2.3	20160912	20160914	Locarnese	Gordola	GOR3	GAT_OIL	hay	NA	Aedes	albopictus	m	1	NA	NA
Lo2.3	20160912	20160914	Locarnese	Gordola	GOR3	GAT_FTA	hay	Aa-173	Aedes	albopictus	f	2	2	0
Lo2.3	20160912	20160914	Locarnese	Tenero	TEN1	BOX	hay	Aa-174	Aedes	albopictus	f	1	1	0
Lo2.3	20160912	20160914	Locarnese	Tenero	TEN1	BOX	hay	Cx-175	Culex	pipiens	f	3	1	2
Lo2.3	20160912	20160914	Locarnese	Tenero	TEN1	BOX	hay	NA	Culex	pipiens	m	1	1	0
Lo2.3	20160912	20160914	Locarnese	Tenero	TEN3	GAT_OIL	hay	Aa-176	Aedes	albopictus	f	1	NA	NA
Lo2.3	20160912	20160914	Locarnese	Tenero	TEN3	GAT_FTA	hay	Aa-177	Aedes	albopictus	f	1	1	0
Lo2.3	20160912	20160914	Locarnese	Minusio	MIN1	BOX	hay	Cx-178	Culex	pipiens	f	4	2	2
Lo2.3	20160912	20160914	Locarnese	Minusio	MIN1	BOX	hay	Aa-179	Aedes	albopictus	f	10	9	1
Lo2.3	20160912	20160914	Locarnese	Minusio	MIN1	BOX	hay	Aj-180	Aedes	japonicus	f	1	1	0
Lo2.3	20160912	20160914	Locarnese	Minusio	MIN1	BOX	hay	NA	Aedes	albopictus	m	4	3	1
Lo2.3	20160912	20160914	Locarnese	Minusio	MIN2	BGS	CO2gas	Aa-181	Aedes	albopictus	f	2	1	1
Lo2.3	20160912	20160914	Locarnese	Minusio	MIN3	GAT_OIL	hay	Aa-182	Aedes	albopictus	f	2	NA	NA
Lo2.3	20160912	20160914	Locarnese	Locarno	LOC1	BOX	hay	Aa-183	Aedes	albopictus	f	5	5	0
Lo2.3	20160912	20160914	Locarnese	Locarno	LOC1	BOX	hay	Cx-184	Culex	pipiens	f	4	2	2
Lo2.3	20160912	20160914	Locarnese	Locarno	LOC1	BOX	hay	NA	Aedes	albopictus	m	4	3	1
Lo2.3	20160912	20160914	Locarnese	Locarno	LOC2	BGS	CO2gas	Cx-185	Culex	pipiens	f	1	1	0
Lo2.3	20160912	20160914	Locarnese	Locarno	LOC2	BGS	CO2gas	NA	Aedes	albopictus	m	1	0	1
Lo2.3	20160912	20160914	Locarnese	Locarno	LOC3	GAT_OIL	hay	Aa-186	Aedes	albopictus	f	2	NA	NA
Lo2.3	20160912	20160914	Locarnese	Locarno	LOC3	GAT_OIL	hay	NA	Aedes	albopictus	m	2	NA	NA
Me2.1	20160919	20160921	Mendrisiotto	Stabio	STA1	GAT_OIL	hay	Aa-187	Aedes	albopictus	f	1	NA	NA
Me2.1	20160919	20160921	Mendrisiotto	Stabio	STA2	BOX	hay	Aa-188	Aedes	albopictus	f	1	1	0
Me2.1	20160919	20160921	Mendrisiotto	Stabio	STA2	BOX	hay	Aj-189	Aedes	japonicus	f	1	0	1
Me2.1	20160919	20160921	Mendrisiotto	Stabio	STA2	BOX	hay	Cx-190	Culex	pipiens	f	1	0	1
Me2.1	20160919	20160921	Mendrisiotto	Mendrisio	MEN3	BGS	CO2gas	Aa-191	Aedes	albopictus	f	1	0	1
Me2.1	20160919	20160921	Mendrisiotto	Mendrisio	MEN3	BGS	CO2gas	Aa-192	Culex	pipiens	f	1	1	0
Me2.1	20160919	20160921	Mendrisiotto	Mendrisio	MEN1	GAT_OIL	hay	Aa-193	Aedes	albopictus	f	2	NA	NA
Me2.1	20160919	20160921	Mendrisiotto	Mendrisio	MEN1	GAT_OIL	hay	NA	Aedes	albopictus	m	4	NA	NA
Me2.1	20160919	20160921	Mendrisiotto	Mendrisio	MEN1	GAT_FTA	hay	Aa-194	Aedes	albopictus	f	2	1	1
Me2.1	20160919	20160921	Mendrisiotto	Mendrisio	MEN2	BOX	hay	Aa-195	Aedes	albopictus	f	4	3	1
Me2.1	20160919	20160921	Mendrisiotto	Mendrisio	MEN2	BOX	hay	Ak-196	Aedes	koreicus	f	1	1	0
Me2.1	20160919	20160921	Mendrisiotto	Mendrisio	MEN2	BOX	hay	Cx-197	Culex	pipiens	f	6	6	0
Me2.1	20160919	20160921	Mendrisiotto	Mendrisio	MEN2	BOX	hay	NA	Culex	pipiens	m	6	4	2
Me2.1	20160919	20160921	Mendrisiotto	Vacallo	VAC1	GAT_FTA	hay	Aa-198	Aedes	albopictus	f	2	2	0
Me2.1	20160919	20160921	Mendrisiotto	Vacallo	VAC1	GAT_FTA	hay	NA	Aedes	albopictus	m	2	2	0
Me2.1	20160919	20160921	Mendrisiotto	Vacallo	VAC1	GAT_OIL	hay	Aa-199	Aedes	albopictus	f	5	NA	NA
Me2.1	20160919	20160921	Mendrisiotto	Vacallo	VAC1	GAT_OIL	hay	NA	Aedes	albopictus	m	1	NA	NA
Me2.1	20160919	20160921	Mendrisiotto	Vacallo	VAC2	BOX	hay	Cx-200	Culex	pipiens	f	1	0	1
Me2.1	20160919	20160921	Mendrisiotto	Vacallo	VAC2	BOX	hay	Aa-201	Aedes	albopictus	f	2	2	0
Me2.1	20160919	20160921	Mendrisiotto	Vacallo	VAC3	BGS	CO2gas	Aa-202	Aedes	albopictus	f	3	2	1
Me2.1	20160919	20160921	Mendrisiotto	Vacallo	VAC3	BGS	CO2gas	NA	Aedes	albopictus	m	5	5	0
Me2.1	20160919	20160921	Mendrisiotto	Vacallo	VAC3	BGS	CO2gas	Cx-203	Culex	pipiens	f	3	1	2
Me2.1	20160919	20160921	Mendrisiotto	Chiasso	CHI1	GAT_OIL	hay	Cx-204	Culex	pipiens	f	1	NA	NA
Me2.1	20160919	20160921	Mendrisiotto	Chiasso	CHI1	GAT_OIL	hay	Aa-205	Aedes	albopictus	f	2	NA	NA
Me2.1	20160919	20160921	Mendrisiotto	Chiasso	CHI1	GAT_OIL	hay	NA	Aedes	albopictus	m	1	NA	NA
Me2.1	20160919	20160921	Mendrisiotto	Chiasso	CHI1	GAT_FTA	hay	Aa-206	Aedes	albopictus	f	3	3	0
Me2.1	20160919	20160921	Mendrisiotto	Chiasso	CHI2	BOX	hay	Aa-207	Aedes	albopictus	f	8	6	2
Me2.1	20160919	20160921	Mendrisiotto	Chiasso	CHI2	BOX	hay	NA	Anopheles	plumbeus	f	1	0	1
Me2.1	20160919	20160921	Mendrisiotto	Chiasso	CHI2	BOX	hay	NA	Aedes	albopictus	m	2	2	0
Me2.1	20160919	20160921	Mendrisiotto	Chiasso	CHI3	BGS	CO2gas	NA	Aedes	albopictus	m	1	0	1
Lu2.1	20160920	20160922	Luganese	Pregassona	PRE2	BOX	hay	Aa-208	Aedes	albopictus	f	4	4	0
Lu2.1	20160920	20160922	Luganese	Pregassona	PRE2	BOX	hay	Aj-209	Aedes	japonicus	f	1	0	1
Lu2.1	20160920	20160922	Luganese	Pregassona	PRE2	BOX	hay	Cx-210	Culex	pipiens	f	2	0	2
Lu2.1	20160920	20160922	Luganese	Pregassona	PRE3	BGS	CO2gas	Aa-211	Aedes	albopictus	f	1	1	0
Lu2.1	20160920	20160922	Luganese	Pregassona	PRE3	BGS	CO2gas	Cx-212	Culex	pipiens	f	1	1	0
Lu2.1	20160920	20160922	Luganese	Lugano	LUG1	GAT_FTA	hay	Aa-213	Aedes	albopictus	f	1	1	0
Lu2.1	20160920	20160922	Luganese	Lugano	LUG2	BOX	hay	Cx-214	Culex	pipiens	f	10	7	3
Lu2.1	20160920	20160922	Luganese	Lugano	LUG2	BOX	hay	Aa-215	Aedes	albopictus	f	9	6	3
Lu2.1	20160920	20160922	Luganese	Lugano	LUG2	BOX	hay	NA	Aedes	albopictus	m	1	1	0
Lu2.1	20160920	20160922	Luganese	Lugano	LUG3	BGS	CO2gas	Cx-216	Culex	pipiens	f	2	1	1
Lu2.1	20160920	20160922	Luganese	Massagno	MAS1	GAT_OIL	hay	Aa-217	Aedes	albopictus	f	1	NA	NA
Lu2.1	20160920	20160922	Luganese	Massagno	MAS2	BOX	hay	Aa-218	Aedes	albopictus	f	5	5	0
Lu2.1	20160920	20160922	Luganese	Massagno	MAS2	BOX	hay	Cx-219	Culex	pipiens	f	1	1	0
Lu2.1	20160920	20160922	Luganese	Massagno	MAS2	BOX	hay	NA	Culex	pipiens	m	1	1	0
Lu2.1	20160920	20160922	Luganese	Paradiso	PAR2	BOX	hay	NA	Anopheles	plumbeus	f	1	0	1
Lu2.1	20160920	20160922	Luganese	Paradiso	PAR2	BOX	hay	Cx-220	Culex	pipiens	f	3	2	1
Lu2.1	20160920	20160922	Luganese	Paradiso	PAR2	BOX	hay	Cx-220	Culex	hortensis	f	1	0	1
Lu2.1	20160920	20160922	Luganese	Paradiso	PAR2	BOX	hay	Aa-221	Aedes	albopictus	f	24	20	4
Lu2.1	20160920	20160922	Luganese	Paradiso	PAR2	BOX	hay	NA	Aedes	albopictus	m	21	18	3
Me2.2	20160927	20160929	Mendrisiotto	Stabio	STA3	BOX	hay	Cx-222	Culex	pipiens	f	10	8	2
Me2.2	20160927	20160929	Mendrisiotto	Stabio	STA3	BOX	hay	NA	Culex	pipiens	m	1	1	0
Me2.2	20160927	20160929	Mendrisiotto	Mendrisio	MEN1	BGS	CO2gas	Aa-223	Aedes	albopictus	f	3	0	3
Me2.2	20160927	20160929	Mendrisiotto	Mendrisio	MEN3	BOX	hay	Aa-224	Aedes	albopictus	f	2	1	1
Me2.2	20160927	20160929	Mendrisiotto	Mendrisio	MEN3	BOX	hay	Aj-225	Aedes	japonicus	f	1	1	0
Me2.2	20160927	20160929	Mendrisiotto	Mendrisio	MEN3	BOX	hay	Cx-226	Culex	pipiens	f	2	2	0
Me2.2	20160927	20160929	Mendrisiotto	Mendrisio	MEN3	BOX	hay	NA	Aedes	albopictus	m	1	0	1
Me2.2	20160927	20160929	Mendrisiotto	Mendrisio	MEN3	BOX	hay	NA	Culex	pipiens	m	1	1	0
Me2.2	20160927	20160929	Mendrisiotto	Vacallo	VAC1	BGS	CO2gas	Aa-227	Aedes	albopictus	f	4	2	2
Me2.2	20160927	20160929	Mendrisiotto	Vacallo	VAC1	BGS	CO2gas	NA	Aedes	albopictus	m	1	0	1
Me2.2	20160927	20160929	Mendrisiotto	Vacallo	VAC2	GAT_OIL	hay	NA	Anopheles	plumbeus	f	1	NA	NA
Me2.2	20160927	20160929	Mendrisiotto	Vacallo	VAC2	GAT_OIL	hay	NA	Aedes	albopictus	m	1	NA	NA
Me2.2	20160927	20160929	Mendrisiotto	Vacallo	VAC2	GAT_FTA	hay	NA	Aedes	albopictus	m	1	1	0
Me2.2	20160927	20160929	Mendrisiotto	Vacallo	VAC3	BOX	hay	Cx-228	Culex	pipiens	f	6	2	4
Me2.2	20160927	20160929	Mendrisiotto	Vacallo	VAC3	BOX	hay	Aa-229	Aedes	albopictus	f	14	11	3
Me2.2	20160927	20160929	Mendrisiotto	Vacallo	VAC3	BOX	hay	NA	Aedes	albopictus	m	15	5	10
Me2.2	20160927	20160929	Mendrisiotto	Vacallo	VAC3	BOX	hay	NA	Anopheles	plumbeus	m	1	0	1
Me2.2	20160927	20160929	Mendrisiotto	Vacallo	VAC3	BOX	hay	NA	Culex	pipiens	m	16	12	4
Me2.2	20160927	20160929	Mendrisiotto	Chiasso	CHI3	BOX	hay	Aa-230	Aedes	albopictus	f	2	2	0
Me2.2	20160927	20160929	Mendrisiotto	Chiasso	CHI3	BOX	hay	Aj-231	Aedes	japonicus	f	1	1	0
Me2.2	20160927	20160929	Mendrisiotto	Chiasso	CHI3	BOX	hay	Cx-232	Culex	pipiens	f	3	3	0
Lu2.2	20160928	20160930	Luganese	Pregassona	PRE2	GAT_OIL	hay	Aa-233	Aedes	albopictus	f	2	NA	NA
Lu2.2	20160928	20160930	Luganese	Pregassona	PRE3	BOX	hay	Aa-234	Aedes	albopictus	f	3	2	1
Lu2.2	20160928	20160930	Luganese	Pregassona	PRE3	BOX	hay	Cx-235	Culex	pipiens	f	5	5	0
Lu2.2	20160928	20160930	Luganese	Pregassona	PRE3	BOX	hay	NA	Culex	pipiens	m	1	1	0
Lu2.2	20160928	20160930	Luganese	Lugano	LUG1	BGS	CO2gas	NA	Culex	pipiens	m	1	1	0
Lu2.2	20160928	20160930	Luganese	Lugano	LUG2	GAT_OIL	hay	Cx-236	Culex	pipiens	f	3	NA	NA
Lu2.2	20160928	20160930	Luganese	Lugano	LUG2	GAT_OIL	hay	Aj-237	Aedes	japonicus	f	1	NA	NA
Lu2.2	20160928	20160930	Luganese	Lugano	LUG2	GAT_OIL	hay	Aa-238	Aedes	albopictus	f	2	NA	NA
Lu2.2	20160928	20160930	Luganese	Lugano	LUG2	GAT_FTA	hay	Aa-239	Aedes	albopictus	f	1	1	0
Lu2.2	20160928	20160930	Luganese	Lugano	LUG2	GAT_FTA	hay	Cx-240	Culex	pipiens	f	2	2	0
Lu2.2	20160928	20160930	Luganese	Lugano	LUG2	GAT_FTA	hay	NA	Aedes	albopictus	m	1	1	0
Lu2.2	20160928	20160930	Luganese	Lugano	LUG3	BOX	hay	Cx-241	Culex	pipiens	f	8	6	2
Lu2.2	20160928	20160930	Luganese	Lugano	LUG3	BOX	hay	Aa-242	Aedes	albopictus	f	2	2	0
Lu2.2	20160928	20160930	Luganese	Lugano	LUG3	BOX	hay	NA	Aedes	albopictus	m	3	2	1
Lu2.2	20160928	20160930	Luganese	Massagno	MAS3	BOX	hay	Aa-243	Aedes	albopictus	f	1	1	0
Lu2.2	20160928	20160930	Luganese	Massagno	MAS3	BOX	hay	Cx-244	Culex	pipiens	f	1	0	1
Lu2.2	20160928	20160930	Luganese	Paradiso	PAR2	GAT_OIL	hay	Aa-245	Aedes	albopictus	f	1	NA	NA
Lu2.2	20160928	20160930	Luganese	Paradiso	PAR2	GAT_FTA	hay	Aa-246	Aedes	albopictus	f	2	0	2
Lu2.2	20160928	20160930	Luganese	Paradiso	PAR2	GAT_FTA	hay	Cx-247	Culex	pipiens	f	1	1	0
Lu2.2	20160928	20160930	Luganese	Paradiso	PAR2	GAT_FTA	hay	NA	Aedes	albopictus	m	1	1	0
Lu2.2	20160928	20160930	Luganese	Paradiso	PAR3	BOX	hay	Cx-248	Culex	pipiens	f	2	1	1
Lu2.2	20160928	20160930	Luganese	Paradiso	PAR3	BOX	hay	Aj-249	Aedes	japonicus	f	3	1	2
Lu2.2	20160928	20160930	Luganese	Paradiso	PAR3	BOX	hay	NA	Anopheles	plumbeus	f	1	0	1
Me2.3	20161004	20161006	Mendrisiotto	Stabio	STA1	BOX	hay	Aa-250	Aedes	albopictus	f	3	3	0
Me2.3	20161004	20161006	Mendrisiotto	Stabio	STA1	BOX	hay	Cx-251	Culex	pipiens	f	1	1	0
Me2.3	20161004	20161006	Mendrisiotto	Stabio	STA1	BOX	hay	Cx-251	Culex	hortensis	f	1	0	1
Me2.3	20161004	20161006	Mendrisiotto	Mendrisio	MEN1	BOX	hay	Cx-252	Culex	pipiens	f	2	1	1
Me2.3	20161004	20161006	Mendrisiotto	Mendrisio	MEN1	BOX	hay	NA	Aedes	albopictus	m	1	0	1
Me2.3	20161004	20161006	Mendrisiotto	Mendrisio	MEN1	BOX	hay	NA	Culex	pipiens	m	2	1	1
Me2.3	20161004	20161006	Mendrisiotto	Mendrisio	MEN3	GAT_OIL	hay	Aa-253	Aedes	albopictus	f	1	NA	NA
Me2.3	20161004	20161006	Mendrisiotto	Mendrisio	MEN3	GAT_OIL	hay	Aa-253	Aedes	albopictus	m	1	NA	NA
Me2.3	20161004	20161006	Mendrisiotto	Vacallo	VAC1	BOX	hay	Aa-254	Aedes	albopictus	f	4	3	1
Me2.3	20161004	20161006	Mendrisiotto	Vacallo	VAC1	BOX	hay	Ak-255	Aedes	koreicus	f	3	2	1
Me2.3	20161004	20161006	Mendrisiotto	Vacallo	VAC1	BOX	hay	NA	Anopheles	plumbeus	f	1	0	1
Me2.3	20161004	20161006	Mendrisiotto	Vacallo	VAC1	BOX	hay	NA	Aedes	koreicus	m	3	0	3
Me2.3	20161004	20161006	Mendrisiotto	Vacallo	VAC1	BOX	hay	NA	Culex	pipiens	m	1	0	1
Me2.3	20161004	20161006	Mendrisiotto	Vacallo	VAC3	GAT_OIL	hay	NA	Aedes	albopictus	m	1	NA	NA
Me2.3	20161004	20161006	Mendrisiotto	Vacallo	VAC3	GAT_FTA	hay	Aa-256	Aedes	albopictus	f	1	1	0
Me2.3	20161004	20161006	Mendrisiotto	Chiasso	CHI1	BOX	hay	Aa-257	Aedes	albopictus	f	3	1	2
Me2.3	20161004	20161006	Mendrisiotto	Chiasso	CHI1	BOX	hay	Ak-258	Aedes	koreicus	f	1	1	0
Me2.3	20161004	20161006	Mendrisiotto	Chiasso	CHI1	BOX	hay	NA	Aedes	albopictus	m	3	1	2
Me2.3	20161004	20161006	Mendrisiotto	Chiasso	CHI1	BOX	hay	NA	Culex	pipiens	m	1	0	1
Me2.3	20161004	20161006	Mendrisiotto	Chiasso	CHI3	GAT_OIL	hay	Aa-259	Aedes	albopictus	f	1	NA	NA
Me2.3	20161004	20161006	Mendrisiotto	Chiasso	CHI3	GAT_OIL	hay	NA	Aedes	albopictus	m	1	NA	NA
Me2.3	20161004	20161006	Mendrisiotto	Chiasso	CHI3	GAT_FTA	hay	NA	Aedes	albopictus	m	1	1	0
Lu2.3	20161005	20161007	Luganese	Pregassona	PRE1	BOX	hay	NA	Aedes	albopictus	m	1	0	1
Lu2.3	20161005	20161007	Luganese	Pregassona	PRE1	BOX	hay	NA	Culex	pipiens	m	1	1	0
Lu2.3	20161005	20161007	Luganese	Lugano	LUG1	BOX	hay	Aa-260	Aedes	albopictus	f	3	3	0
Lu2.3	20161005	20161007	Luganese	Lugano	LUG1	BOX	hay	Cx-261	Culex	pipiens	f	2	2	0
Lu2.3	20161005	20161007	Luganese	Lugano	LUG1	BOX	hay	NA	Culex	pipiens	m	2	1	1
Lu2.3	20161005	20161007	Luganese	Massagno	MAS1	BOX	hay	Aa-262	Aedes	albopictus	f	2	1	1
Lu2.3	20161005	20161007	Luganese	Massagno	MAS1	BOX	hay	NA	Aedes	albopictus	m	1	0	1
Lu2.3	20161005	20161007	Luganese	Massagno	MAS2	BGS	CO2gas	Aa-263	Aedes	albopictus	f	1	1	0
Lu2.3	20161005	20161007	Luganese	Massagno	MAS2	BGS	CO2gas	Cx-264	Culex	pipiens	f	2	2	0
Lu2.3	20161005	20161007	Luganese	Massagno	MAS2	BGS	CO2gas	NA	Culex	pipiens	m	1	0	1
Lu2.3	20161005	20161007	Luganese	Paradiso	PAR1	BOX	hay	Aa-265	Aedes	albopictus	f	1	0	1
